# Supplementary material for: Lectotypification of Abies fanjingshanensis (Pinaceae)
Source: PhytoKeys. 2020 Jul 7;152:105–10. doi: 10.3897/phytokeys.152.51494 (PMC7360631; doi:10.3897/phytokeys.152.51494)
Supplement: XML Treatment for Abies fanjingshanensis [file phytokeys.152.51494-treatment1.xml]

<!DOCTYPE tp:taxon-treatment
  PUBLIC "-//TaxonX//DTD Taxonomic Treatment Publishing DTD v0 20100105//EN" "tax-treatment-NSO.dtd">
<tp:taxon-treatment xmlns:tp="http://www.plazi.org/taxpub"><tp:treatment-meta><kwd-group><label>Taxon classification</label><kwd><named-content xmlns:xlink="http://www.w3.org/1999/xlink" content-type="kingdom">Plantae</named-content></kwd><kwd><named-content xmlns:xlink="http://www.w3.org/1999/xlink" content-type="order">Pinales</named-content></kwd><kwd><named-content xmlns:xlink="http://www.w3.org/1999/xlink" content-type="family">Pinaceae</named-content></kwd></kwd-group><mixed-citation publication-type="journal"><person-group><name><surname>Yang</surname><given-names>Yong</given-names></name><name><surname>Rushforth</surname><given-names>Keith</given-names></name></person-group><article-title>Lectotypification of <italic><tp:taxon-name><tp:taxon-name-part taxon-name-part-type="genus" reg="Abies">Abies</tp:taxon-name-part> <tp:taxon-name-part taxon-name-part-type="species" reg="fanjingshanensis">fanjingshanensis</tp:taxon-name-part></tp:taxon-name></italic> (<tp:taxon-name><tp:taxon-name-part taxon-name-part-type="family">Pinaceae</tp:taxon-name-part></tp:taxon-name>)</article-title><source>PhytoKeys</source><day>07</day><month>7</month><year>2020</year><volume>152</volume><fpage>105</fpage><lpage>110</lpage><pub-id pub-id-type="doi">10.3897/phytokeys.152.51494</pub-id></mixed-citation></tp:treatment-meta><tp:nomenclature><tp:taxon-name><object-id xmlns:xlink="http://www.w3.org/1999/xlink" content-type="arpha" xlink:type="simple">02869D9B-0008-53F9-AF87-F4D0918E8962</object-id>
            <tp:taxon-name-part taxon-name-part-type="genus" reg="Abies">Abies</tp:taxon-name-part>
            <tp:taxon-name-part taxon-name-part-type="species" reg="fanjingshanensis">fanjingshanensis</tp:taxon-name-part>
          </tp:taxon-name><tp:taxon-authority>W.L.Huang et al., Acta Phytotax. Sin. 22(2): 154 (1984)</tp:taxon-authority><tp:nomenclature-citation-list><tp:nomenclature-citation><tp:taxon-name>
                <tp:taxon-name-part taxon-name-part-type="genus" reg="Abies"/>
              </tp:taxon-name><comment>≡ <tp:taxon-name><tp:taxon-name-part taxon-name-part-type="genus" reg="Abies">Abies</tp:taxon-name-part> <tp:taxon-name-part taxon-name-part-type="species" reg="fargesii">fargesii</tp:taxon-name-part> <tp:taxon-name-part taxon-name-part-type="infraspecific-rank">var.</tp:taxon-name-part> <tp:taxon-name-part taxon-name-part-type="variety" reg="fanjingshanensis">fanjingshanensis</tp:taxon-name-part></tp:taxon-name> (W.L.Huang et al.) Silba, Phytologia 68(1): 15 (1990). </comment></tp:nomenclature-citation></tp:nomenclature-citation-list></tp:nomenclature><tp:treatment-sec sec-type="Type. China" id="SECID0EFEAC"><title>Type. China.</title><p><bold>Guizhou</bold> (贵州): Jiangkou (江口), Fanjing Shan (梵净山), northern slope along mountain ridge, alt. 2300 m, 2 Nov 1983, <italic>L.Yang</italic> (杨龙) <italic>83-427</italic> (lectotype, designated here: GNUG0002022; isolectotypes: GNUG0000428, GNUG0002123, GNUG0002122, PE00000459).</p></tp:treatment-sec><tp:treatment-sec sec-type="notes" id="SECID0EREAC"><title>Note.</title><p>We found one specimen photo of the type collection <italic>L.Yang 83-427</italic> (PE00000459) in the Herbarium PE identified as <italic><tp:taxon-name><tp:taxon-name-part taxon-name-part-type="genus" reg="Abies">Abies</tp:taxon-name-part> <tp:taxon-name-part taxon-name-part-type="species" reg="fanjingshanensis">fanjingshanensis</tp:taxon-name-part></tp:taxon-name></italic> and labelled with “Isotypus” by L.K.Fu on 31 Jan 1989. We consider this specimen as the isolectotype.</p><fig id="F2" position="float" orientation="portrait"><object-id xmlns:xlink="http://www.w3.org/1999/xlink" content-type="doi" xlink:type="simple">10.3897/phytokeys.152.51494.figure2</object-id><object-id xmlns:xlink="http://www.w3.org/1999/xlink" content-type="arpha" xlink:type="simple">C141A2F4-DF94-5E2D-B160-1D72E1223E09</object-id><label>Figure 2.</label><caption><p>Isolectotype of <italic><tp:taxon-name><tp:taxon-name-part taxon-name-part-type="genus" reg="Abies">Abies</tp:taxon-name-part> <tp:taxon-name-part taxon-name-part-type="species" reg="fanjingshanensis">fanjingshanensis</tp:taxon-name-part></tp:taxon-name></italic> (GNUG0002123), labelled with “<italic>Y.L.Tu</italic> (屠玉麟)” as the collector.</p></caption><graphic xmlns:xlink="http://www.w3.org/1999/xlink" xlink:href="phytokeys-152-105-g002.jpg" position="float" orientation="portrait" xlink:type="simple" id="oo_428645.jpg"><uri content-type="original_file" xlink:type="simple">https://binary.pensoft.net/fig/428645</uri></graphic></fig><fig id="F3" position="float" orientation="portrait"><object-id xmlns:xlink="http://www.w3.org/1999/xlink" content-type="doi" xlink:type="simple">10.3897/phytokeys.152.51494.figure3</object-id><object-id xmlns:xlink="http://www.w3.org/1999/xlink" content-type="arpha" xlink:type="simple">96B875CB-ED65-5876-BC58-E852CE4586E8</object-id><label>Figure 3.</label><caption><p>Isolectotype of (GNUG0000428), no collector is indicated on the collection label.</p></caption><graphic xmlns:xlink="http://www.w3.org/1999/xlink" xlink:href="phytokeys-152-105-g003.jpg" position="float" orientation="portrait" xlink:type="simple" id="oo_428646.jpg"><uri content-type="original_file" xlink:type="simple">https://binary.pensoft.net/fig/428646</uri></graphic></fig></tp:treatment-sec></tp:taxon-treatment>
